# Supplementary material for: PRODH Regulates Tamoxifen Resistance through Ferroptosis in Breast Cancer Cells
Source: Genes (Basel). 2024 Oct 14;15(10):1316. doi: 10.3390/genes15101316 (PMC11507086; doi:10.3390/genes15101316)
Supplement: Supplementary file 1 [file genes-15-01316-s001.zip]

Archive with 1 entries (1 files):
- genes-3206429-supplementary.pdf
